# Supplementary material for: Spoligotyping and whole-genome sequencing analysis of lineage 1 strains of Mycobacterium tuberculosis in Da Nang, Vietnam
Source: PLoS One. 2017 Oct 19;12(10):e0186800. doi: 10.1371/journal.pone.0186800 (PMC5648229; doi:10.1371/journal.pone.0186800)
Supplement: S1 Table — (XLSX) [file pone.0186800.s001.xlsx]

## Sheet: S1 Table
S1 Table. Summary of isolates included in analysis.
			TBProfiler [29]	Extended Spotyping (described in Materials and Methods)	Spotyping [23], SpolPred [22]	SITVITWEB [11]	SITVITWEB [11]	RD-Analyzer [24]	ISMapper [25]
Origin	Geographic Region	File name in Fig. 3	lineage	Binary spoligotype (68 spacers)	Octal code	SIT	Clade	RD239	No. of IS6110	Study accession	Run accession	Instrument model	Read length	Read count
Database	Taiwan	2_Taiwan_SRR1011516	L1.2.1	11101111101111111111111111111001111111000010111011111111111111111111	677777477413771	19	EAI2_Manila	Absent	7	PRJNA221519	SRR1011516	Illumina HiSeq 2000	101x2	5677988
Database	Taiwan	2_Taiwan_SRR1011506	L1.2.1	11101111101111111111111111111001111111000010111011111111111111111111	677777477413771	19	EAI2_Manila	Absent	5	PRJNA221510	SRR1011506	Illumina HiSeq 2000	101x2	7474888
Database	Thailand	2_Nonthaburi-SRR2086488	L1.2.1	11101111101111110000000000000000000111000010111011111111111111111111	674000003413771	89	EAI2-NTB	Absent	16	PRJNA288057	SRR2086488	Illumina HiSeq 2000	100x2	20383985
Database	Thailand	2_Nonthaburi-SRR2086489	L1.2.1	11101111101111110000000000000000000111000010111011111111111111111111	674000003413771	89	EAI2-NTB	Absent	15	PRJNA288057	SRR2086489	Illumina HiSeq 2000	100x2	22168548
Database	Thailand	2_Nonthaburi-SRR2086486	L1.2.1	11101111101111110000000000000000000111000010111011111111111111111111	674000003413771	89	EAI2-NTB	Absent	14	PRJNA288057	SRR2086486	Illumina HiSeq 2000	100x2	25002282
Database	Thailand	2_Nonthaburi-SRR2086487	L1.2.1	11101111101111110000000000000000000111000010111011111111111111111111	674000003413771	89	EAI2-NTB	Absent	15	PRJNA288057	SRR2086487	Illumina HiSeq 2000	100x2	22239103
Database	Manila	2_Manila-SRR1510067	L1.2.1	11101111101111111111111111111001111111000010111011111111111111111111	677777477413771	19	EAI2_Manila	Absent	16	PRJNA254678	SRR1510067	Illumina HiSeq 2500	100x2	4602391
Database	Manila	2_Manila-SRR1510038	L1.2.1	11101111101111111111111111111001111111000010111011111111111110111111	677777477413731	894	EAI2_Manila	Absent	18	PRJNA254678	SRR1510038	Illumina HiSeq 2500	100x2	3456799
Database	Taiwan	2_Taiwan_SRR1011511	L1.2.1	11101111101111111111111111111001111111000010111011111111111111111111	677777477413771	19	EAI2_Manila	Absent	9	PRJNA221515	SRR1011511	Illumina HiSeq 2000	101x2	5461788
Database	Manila	2_Manila-SRR1510039	L1.2.1	11101111101111111111111111111001111111000010111011111111111111111111	677777477413771	19	EAI2_Manila	Absent	15	PRJNA254678	SRR1510039	Illumina HiSeq 2500	100x2	3356757
Database	Manila	2_Manila-SRR1510037	L1.2.1	11101111101111111111111111111001111111000010111011111111111111111111	677777477413771	19	EAI2_Manila	Absent	15	PRJNA254678	SRR1510037	Illumina HiSeq 2500	100x2	5010900
Database	Manila	2_Manila-SRR1510041	L1.2.1	11101111101111111111111111111001111111000010111011111111111111111111	677777477413771	19	EAI2_Manila	Absent	11	PRJNA254678	SRR1510041	Illumina HiSeq 2500	100x2	9571802
Database	Manila	2_Manila-SRR1510036	L1.2.1	11101111100111111111111111111001111111000010111011111111111111111111	677777477413771	19	EAI2_Manila	Absent	17	PRJNA254678	SRR1510036	Illumina HiSeq 2500	100x2	5571649
Database	India	1_India_SRR1169505	L1.2.2	11111111111111111111111111111111111111000010111011111111111110111111	777777777413731	48	EAI1-SOM	Absent	4	PRJNA235644	SRR1169505	Illumina HiSeq 2000	101x2	20000572
Database	Pakistan	Pakistan_ERR688020	L1.2.2	11111111111111111110111111111110000000000000111011101111111110111111	777377700003531	346	NA	Absent	5	PRJEB7798	ERR688020	Illumina HiSeq 2000	100x2	6416569
Database	Pakistan	Pakistan_ERR688042	L1.2.2	11111111111111111110111111111110000000000000111011101111111110111111	777377700003531	346	NA	Absent	5	PRJEB7798	ERR688042	Illumina HiSeq 2000	100x2	12991282
Database	Malawi	1_Malawi_ERR037489	L1.2.2	11111111111111111111111111111111111111000010111011111111111110111111	777777777413731	48	EAI1-SOM	Absent	3	PRJEB2358	ERR037489	Illumina HiSeq 2000	75x2	5863702
Database	India	1_India_SRR1173692	L1.2.2	11111111111111111111111111111111111111000010111011111111100110111111	777777777413731	48	EAI1-SOM	Absent	1	PRJNA235633	SRR1173692	Illumina HiSeq 2000	101x2	1295466
Database	Malawi	1_Malawi_ERR245662	L1.2.2	11111111111101111111111111111111111111000010111011111110011010111111	757777777413731	806	EAI1-SOM	Absent	2	PRJEB2358	ERR245662	Illumina HiSeq 2000	75x2	8371346
Database	Malawi	1_Malawi-ERR036223	L1.2.2	11110000111101111111111111111111111111000010111011111110011010111111	757777777413731	806	EAI1-SOM	Absent	1	PRJEB2358	ERR036223	Illumina HiSeq 2000	75x2	4188521
Database	Pakistan	3_Pakistan_ERR688038	L1.1.2	11001011100000000000000000000000111111000010111010000011111111111111	400000037413071	NA	NA	Absent	3	PRJEB7798	ERR688038	Illumina HiSeq 2000	100x2	12124254
Database	Pakistan	3_Pakistan_ERR688039	L1.1.2	11001111111111111111111111111111111111000010111010000011100111111111	477777777413071	11	EAI3-IND	Absent	1	PRJEB7798	ERR688039	Illumina HiSeq 2000	100x2	10489383
Database	Pakistan	3_Pakistan_ERR688024	L1.1.2	11001111111111111111111111111111111111000010111010000011111111111111	477777777413071	11	EAI3-IND	Absent	1	PRJEB7798	ERR688024	Illumina HiSeq 2000	100x2	9494648
Database	India	3_India_SRR1169470	L1.1.2	11001111111111111111111111111111111111000010111010000111111111111111	477777777413071	11	EAI3-IND	Absent	1	PRJNA235631	SRR1169470	Illumina HiSeq 2000	101x2	1378504
Database	India	3_India_SRR1169569	L1.1.2	11001111111111111111111111111111111111000010111010000111111111111111	477777777413071	11	EAI3-IND	Absent	5	PRJNA235635	SRR1169569	Illumina HiSeq 2000	101x2	1452628
Database	India	3_India_SRR1169589	L1.1.2	11001111111111111111111111111111111111000010111010000111111111111111	477777777413071	11	EAI3-IND	Absent	1	PRJNA235628	SRR1169589	Illumina HiSeq 2000	101x2	1442909
Database	Myanmar	3_Myanmar-ERR983237	L1.1.2	11001111111111111111111111111111111111000010111010000111111111111111	477777777413071	11	EAI3-IND	Absent	1	PRJEB10037	ERR983237	Illumina MiSeq	250x2	725596
Database	India	3_India_SRR1169527	L1.1.2	11001111100000111111111111111111111111000010111010000111111111111111	407777777413071	2457	EAI3-IND	Absent	1	PRJNA235638	SRR1169527	Illumina HiSeq 2000	101x2	1555298
Database	India	3_India_SRR1169533	L1.1.2	11001111111111111111111111111111111111000010111010000111111111111111	477777777413071	11	EAI3-IND	Absent	3	PRJNA235637	SRR1169533	Illumina HiSeq 2000	101x2	1657325
Database	Malawi	3_Malawi_ERR037491	L1.1.2	11001111111111111111111111111111111111000010111010000111111111111111	477777777413071	11	EAI3-IND	Absent	2	PRJEB2358	ERR037491	Illumina HiSeq 2000	75x2	6667879
Database	Taiwan	Taiwan_SRR1011507	L1.1.3	11111001111111111111111111111110000000000000111011011110110111111111	777777700003371	1391	NA	Absent	2	PRJNA221511	SRR1011507	Illumina HiSeq 2000	101x2	5967579
Database	Malawi	6_Malawi-ERR036236	L1.1.3	11111100001000000001111111111111001111000010111011111110111111111111	700777747413771	129	EAI6-BGD	Absent	8	PRJEB2358	ERR036236	Illumina HiSeq 2000	75x2	3988603
Database	Malawi	5_Malawi-ERR036230	L1.1.3	11111100001000000001111111111111001100000010111011111110111111111111	700777746013771	1473	EAI5	Absent	14	PRJEB2358	ERR036230	Illumina HiSeq 2000	75x2	3635227
Database	Malawi	6_Malawi-ERR037476	L1.1.3	11111100001000000001111111111111001111000010111011111110111111111111	700777747413771	129	EAI6-BGD	Absent	9	PRJEB2358	ERR037476	Illumina HiSeq 2000	75x2	6635535
Database	Malawi	6_Malawi-ERR036222	L1.1.3	11111100001000000001111111111111001111000010111011111110111111111111	700777747413771	129	EAI6-BGD	Absent	8	PRJEB2358	ERR036222	Illumina HiSeq 2000	75x2	3026973
Database	Malawi	6_Malawi-ERR036213	L1.1.3	11111100001000000001111111111111001111000010111011111110111111111111	700777747413771	129	EAI6-BGD	Absent	8	PRJEB2358	ERR036213	Illumina HiSeq 2000	75x2	2954412
Database	Malawi	6_Malawi-ERR036217	L1.1.3	11111100001000000001111111111111001111000010111011111110111111111111	700777747413771	129	EAI6-BGD	Absent	8	PRJEB2358	ERR036217	Illumina HiSeq 2000	75x2	2346971
Database	Malawi	6_Malawi-ERR036201	L1.1.3	11111100001000000001111111111111001111000010111011111110111111111111	700777747413771	129	EAI6-BGD	Absent	8	PRJEB2358	ERR036201	Illumina HiSeq 2000	75x2	2296618
Database	Malawi	6_Malawi_ERR037511	L1.1.3	11111100001000000001111111111111001111000010111011111110110111111111	700777747413771	129	EAI6-BGD	Absent	9	PRJEB2358	ERR037511	Illumina HiSeq 2000	75x2	4517802
This study	Da Nang, Vietnam	DN-038_2	L1.1.1 including L1.1.1.1	11111111111111111111111111111111111111000010111011111111111111111111	777777777413771	236	EAI5	Absent	1	PRJDB6149	DRR099692	Illumina MiSeq	250x2	2070765
This study	Da Nang, Vietnam	DN-006	L1.1.1 including L1.1.1.1	11111111111111111111111111111111111001000010111011111110000111111111	777777774413771	139	EAI4-VNM	Absent	1	PRJDB6149	DRR099685	Illumina MiSeq	300x2	1309171
This study	Da Nang, Vietnam	DN-011	L1.1.1 including L1.1.1.1	11111111111111111111110111111111111001000010111011111111111111111111	777737774413771	564	EAI4-VNM	Absent	1	PRJDB6149	DRR099687	Illumina MiSeq	300x2	1463446
This study	Da Nang, Vietnam	DN-017	L1.1.1 including L1.1.1.1	11111111111111111111110111111111111001000010111011111111111110111111	777737774413731	2722	EAI4-VNM	Absent	0	PRJDB6149	DRR099690	Illumina MiSeq	300x2	1407489
Database	Vietnam	4_Vietnam_ERR234207	L1.1.1 including L1.1.1.1	11111111111111111111111111110000000000000000000000000000000000011111	777777000000011	405	ZERO	Absent	NA	PRJEB3223	ERR234207	Illumina HiSeq 2000	108x2	5341364
This study	Da Nang, Vietnam	DN-059	L1.1.1 including L1.1.1.1	11111111111111111111111111110000000000000000000000000000000000011111	777777000000011	405	ZERO	Absent	1	PRJDB6149	DRR099694	Illumina MiSeq	300x2	1548966
This study	Da Nang, Vietnam	DN-010	L1.1.1 including L1.1.1.1	11111111111111111111111111110000000000000000000000000000000000011111	777777000000011	405	ZERO	Absent	1	PRJDB6149	DRR099686	Illumina MiSeq	300x2	1366871
Database	Vietnam	4_Vietnam_ERR234241	L1.1.1 including L1.1.1.1	11111111111111111111111111111111111001000010111011111111111111111111	777777774413771	139	EAI4-VNM	Absent	0	PRJEB3223	ERR234241	Illumina HiSeq 2000	74x2	5261239
Database	Vietnam	4_Vietnam_ERR234240	L1.1.1 including L1.1.1.1	11111111111111111111111111111111111001000010111011111111111111111111	777777774413771	139	EAI4-VNM	Absent	1	PRJEB3223	ERR234240	Illumina HiSeq 2000	74x2	3826355
Database	Vietnam	4_Vietnam_ERR234238	L1.1.1 including L1.1.1.1	11111111111111111111111111111111111001000010111011111111111111111111	777777774413771	139	EAI4-VNM	Absent	1	PRJEB3223	ERR234238	Illumina HiSeq 2000	74x2	1746397
This study	Da Nang, Vietnam	DN-012_2	L1.1.1 including L1.1.1.1	11111111111111110011111111111111111001000010111011111111111111111111	775777774413771	NA	NA	Absent	1	PRJDB6149	DRR099688	Illumina MiSeq	250x2	1987179
This study	Da Nang, Vietnam	DN-003_2	L1.1.1 including L1.1.1.1	11111111111111111111111111111111111001000010111011111111111111111111	777777774413771	139	EAI4-VNM	Absent	1	PRJDB6149	DRR099683	Illumina MiSeq	250x2	1783589
This study	Da Nang, Vietnam	DN-015	L1.1.1 including L1.1.1.1	11111111111111111111111111111111111001000010111011000011000000011111	777777774413011	NA	NA	Absent	1	PRJDB6149	DRR099689	Illumina MiSeq	300x2	1304242
This study	Da Nang, Vietnam	DN-029	L1.1.1 including L1.1.1.1	11111111111111111111110111111111111001000010111011111111111111111111	777737774413771	564	EAI4-VNM	Absent	0	PRJDB6149	DRR099691	Illumina MiSeq	300x2	1327650
This study	Da Nang, Vietnam	DN-049_2	L1.1.1 including L1.1.1.1	11111111111111111111111111111111111001000010111011111111111111111111	777777774413771	139	EAI4-VNM	Absent	1	PRJDB6149	DRR099693	Illumina MiSeq	250x2	1804465
This study	Da Nang, Vietnam	DN-004	L1.1.1 including L1.1.1.1	11111111111110000000000000000001111001000010111011111111111111111111	760000074413771	NA	NA	Absent	1	PRJDB6149	DRR099684	Illumina MiSeq	300x2	1475317
