# Supplementary material for: Spoligotyping and whole-genome sequencing analysis of lineage 1 strains of Mycobacterium tuberculosis in Da Nang, Vietnam
Source: PLoS One. 2017 Oct 19;12(10):e0186800. doi: 10.1371/journal.pone.0186800 (PMC5648229; doi:10.1371/journal.pone.0186800)
Supplement: S2 Table — (XLSX) [file pone.0186800.s002.xlsx]

## Sheet: report.tsv
S2 Table. Evaluation of genome assemblies by computing various metrics using QUAST 4.3 with AL123456 as a reference genome
Assembly	DN-004_gapClosed	DN-049_gapClosed	DN-006_gapClosed	DN-017_gapClosed	DN-059_gapClosed	DN-010_gapClosed	DN-029_gapClosed	Pxut_DN-003_gapClosed	DN-011_gapClosed	DN-038_gapClosed	Pxut_DN-012_gapClosed	Abbreviations
# contigs (>= 0 bp)	218	400	217	216	232	237	205	373	223	356	382
# contigs (>= 1000 bp)	52	66	50	52	52	48	57	53	56	58	54
# contigs (>= 5000 bp)	36	47	34	37	39	35	40	41	41	44	42
# contigs (>= 10000 bp)	33	44	31	34	37	33	38	39	39	41	40
# contigs (>= 25000 bp)	30	34	29	32	32	30	33	32	31	34	32
# contigs (>= 50000 bp)	25	28	25	27	28	27	29	26	27	27	24
Total length (>= 0 bp)	4404550	4425819	4406277	4404322	4404580	4402967	4394118	4428207	4404257	4427130	4424607
Total length (>= 1000 bp)	4364177	4357242	4367692	4364824	4362345	4359408	4359785	4356034	4365539	4363621	4351861
Total length (>= 5000 bp)	4333307	4317815	4336251	4335285	4331346	4331764	4324647	4326394	4336397	4331975	4323833
Total length (>= 10000 bp)	4312326	4297263	4319125	4318159	4319255	4319950	4312872	4314510	4324339	4309906	4311945
Total length (>= 25000 bp)	4258873	4123746	4283031	4282060	4221140	4266362	4220328	4193225	4182722	4193093	4182508
Total length (>= 50000 bp)	4071739	3895897	4142895	4095350	4087638	4154873	4093610	3947426	4036899	3902289	3862019
# contigs of 500 bp and longer	65	79	58	63	64	59	67	67	67	71	69
Largest contig	494170	397957	398828	398954	395686	420531	395320	495215	398026	398194	495527
Total length	4373341	4366693	4373417	4372551	4371197	4367480	4367495	4367014	4373478	4373083	4363147
Reference length	4411532	4411532	4411532	4411532	4411532	4411532	4411532	4411532	4411532	4411532	4411532
GC (%)	65.55	65.54	65.54	65.55	65.55	65.56	65.54	65.53	65.55	65.53	65.54	GC (%) is the total number of G and C nucleotides in the assembly, divided by the total length of the assembly.
Reference GC (%)	65.61	65.61	65.61	65.61	65.61	65.61	65.61	65.61	65.61	65.61	65.61	Reference GC (%) is the percentage of G and C nucleotides in the reference genome.
N50	197815	162973	197544	197530	186697	197474	172725	172726	172787	186474	202879	N50 is the length for which the collection of all contigs of that length or longer covers at least half an assembly.
NG50	197815	162973	197544	197530	186697	197474	172725	168028	172787	186474	202879	NG50 is the length for which the collection of all contigs of that length or longer covers at least half the reference genome.
N75	115326	86348	115340	104022	98863	105823	98787	86258	104486	96563	86261	N75 is the length for which the collection of all contigs of that length or longer covers at least 75% of an assembly.
NG75	103977	86348	105821	104022	97403	105823	98787	86258	98797	85604	86261	NG50 is the length for which the collection of all contigs of that length or longer covers at least 75% of the reference genome.
L50	8	10	9	9	9	9	10	8	10	10	8	L50 is the number of contigs equal to or longer than N50.
LG50	8	10	9	9	9	9	10	9	10	10	8	LG50 is the number of contigs equal to or longer than NG50.
L75	15	20	15	17	17	16	18	17	17	18	16	L75 is the number of contigs equal to or longer than N75.
LG75	16	20	16	17	18	16	18	17	18	19	16	LG75 is the number of contigs equal to or longer than NG75.
# misassemblies	25	21	25	23	22	26	22	22	21	20	23
# misassembled contigs	15	16	16	16	17	17	17	16	16	16	16
Misassembled contigs length	2508676	2021059	2110466	2109057	2608007	2812650	2146254	2426592	1825875	1864784	2319911
# local misassemblies	40	41	37	40	46	45	39	44	43	37	45
# unaligned contigs	2 + 3 part	2 + 5 part	1 + 4 part	2 + 3 part	1 + 3 part	2 + 3 part	1 + 3 part	2 + 4 part	1 + 4 part	2 + 5 part	2 + 5 part
Unaligned length	12589	14302	12660	12492	11523	12327	11237	13353	11852	13897	13677
Genome fraction (%)	97.944	97.791	97.951	97.947	97.911	97.843	97.854	97.792	97.973	97.944	97.709
Duplication ratio	1.009	1.009	1.009	1.009	1.009	1.009	1.009	1.009	1.009	1.009	1.009
# N's per 100 kbp	1.42	14.86	0.59	3.16	3	4.49	5.63	13.6	1.39	6.65	7.61
# mismatches per 100 kbp	65.66	65.72	62.37	64.96	66.68	64.61	65.63	65.07	65.85	66.17	65.56
# indels per 100 kbp	8.96	9.27	8.59	8.54	8.52	8.18	9.24	9.2	8.93	9.07	9.72
# genes	3886 + 81 part	3875 + 91 part	3893 + 79 part	3891 + 78 part	3881 + 85 part	3878 + 83 part	3885 + 81 part	3879 + 87 part	3890 + 79 part	3891 + 81 part	3873 + 91 part
Largest alignment	410973	396102	397272	396881	280464	280273	393465	430115	396171	396484	430293
Total aligned length	4328713	4321556	4329103	4328048	4327684	4324171	4324281	4322223	4329844	4328070	4318673
NA50	115326	98734	118496	110097	107465	115271	107227	110096	110153	110098	115211	NA50, NGA50, NA75, NGA75, LA50, LA75, LGA50, LGA75 ("A" stands for "aligned") are similar to the corresponding metrics without "A", but in this case aligned blocks instead of contigs are considered.
NGA50	115326	98734	118496	110097	107465	115271	107227	110096	110153	110098	115211
NA75	64375	63192	68066	64222	63274	63332	63332	63332	63333	63332	63271
NGA75	64375	62635	64220	63332	63274	63332	63230	63231	63333	63233	63232
LA50	11	13	11	11	13	12	12	11	11	11	10
LGA50	11	13	11	11	13	12	12	11	11	11	10
LA75	24	26	22	23	26	25	25	24	24	24	23
LGA75	24	27	23	24	26	25	26	25	24	25	24
* DN-015_gapClosed was omitted from this summary table, because of partial contamination from unknown species
