# Supplementary material for: Spoligotyping and whole-genome sequencing analysis of lineage 1 strains of Mycobacterium tuberculosis in Da Nang, Vietnam
Source: PLoS One. 2017 Oct 19;12(10):e0186800. doi: 10.1371/journal.pone.0186800 (PMC5648229; doi:10.1371/journal.pone.0186800)
Supplement: S3 Table — (XLSX) [file pone.0186800.s003.xlsx]

## Sheet: 43probes_to_25A2Ydb_best.txt
S3 Table. Best nucleotide matches between the 43 original spacer probes and unused spacer sequences assessed by blastn-short with tabular output format 6
qseqid	sseqid	pident	length	mismatch	gapopen	qstart	qend	sstart	send	evalue	bitscore
Spacer26	17th	100	14	0	0	12	25	16	29	4.39e-05	28.2
Spacer1	57th	92.308	13	1	0	9	21	1	13	0.042	18.3
Spacer11	17th	100	9	0	0	2	10	7	15	0.042	18.3
Spacer14	45th	100	9	0	0	9	17	1	9	0.042	18.3
Spacer16	10th	100	9	0	0	10	18	23	31	0.042	18.3
Spacer19	45th	100	9	0	0	9	17	17	25	0.042	18.3
Spacer30	54th	100	9	0	0	12	20	16	8	0.042	18.3
Spacer32	9th	100	9	0	0	14	22	39	31	0.042	18.3
Spacer8	48th	100	9	0	0	10	18	26	34	0.042	18.3
Spacer17	60th	100	8	0	0	5	12	33	26	0.17	16.4
Spacer21	55th	100	8	0	0	17	24	16	9	0.17	16.4
Spacer33	67th	100	8	0	0	8	15	9	2	0.17	16.4
Spacer36	56th	100	8	0	0	7	14	6	13	0.17	16.4
Spacer39	9th	100	8	0	0	17	24	39	32	0.17	16.4
Spacer42	48th	100	8	0	0	3	10	18	11	0.17	16.4
Spacer9	57th	100	8	0	0	15	22	21	28	0.17	16.4
Spacer10	59th	100	7	0	0	19	25	28	34	0.66	14.4
Spacer12	66th	100	7	0	0	10	16	8	14	0.66	14.4
Spacer13	17th	100	7	0	0	3	9	16	22	0.66	14.4
Spacer15	8th	100	7	0	0	7	13	15	9	0.66	14.4
Spacer16	10th	100	7	0	0	14	20	9	15	0.66	14.4
Spacer18	66th	100	7	0	0	9	15	12	6	0.66	14.4
Spacer2	67th	100	7	0	0	15	21	12	18	0.66	14.4
Spacer20	60th	100	7	0	0	8	14	28	22	0.66	14.4
Spacer22	16th	100	7	0	0	7	13	28	22	0.66	14.4
Spacer23	8th	100	7	0	0	9	15	31	25	0.66	14.4
Spacer24	5th	100	7	0	0	2	8	27	21	0.66	14.4
Spacer25	57th	100	7	0	0	15	21	24	18	0.66	14.4
Spacer27	7th	100	7	0	0	3	9	29	23	0.66	14.4
Spacer29	59th	100	7	0	0	15	21	18	24	0.66	14.4
Spacer31	54th	100	7	0	0	16	22	18	24	0.66	14.4
Spacer34	66th	100	7	0	0	13	19	13	19	0.66	14.4
Spacer35	50th	100	7	0	0	12	18	4	10	0.66	14.4
Spacer37	59th	100	7	0	0	6	12	9	15	0.66	14.4
Spacer38	59th	100	7	0	0	2	8	10	4	0.66	14.4
Spacer4	59th	100	7	0	0	9	15	15	21	0.66	14.4
Spacer40	58th	100	7	0	0	15	21	18	24	0.66	14.4
Spacer43	54th	100	7	0	0	1	7	4	10	0.66	14.4
Spacer5	54th	100	7	0	0	1	7	12	6	0.66	14.4
Spacer6	58th	100	7	0	0	1	7	9	3	0.66	14.4
Abbreviations	qseqid	query (e.g., gene) sequence id
	sseqid	subject (e.g., reference genome) sequence id
	pident	percentage of identical matches
	length	alignment length
	mismatch	number of mismatches
	gapopen	number of gap openings
	qstart	start of alignment in query
	qend	end of alignment in query
	sstart	start of alignment in subject
	send	end of alignment in subject
	evalue	expect value
	bitscore	bit score
