# Supplementary material for: Spoligotyping and whole-genome sequencing analysis of lineage 1 strains of Mycobacterium tuberculosis in Da Nang, Vietnam
Source: PLoS One. 2017 Oct 19;12(10):e0186800. doi: 10.1371/journal.pone.0186800 (PMC5648229; doi:10.1371/journal.pone.0186800)
Supplement: S1 Fasta — (FASTA) [file pone.0186800.s005.fasta]

> Spacer1
ATAGAGGGTCGCCGGCTCTGGATCA
> Spacer2
CCTCATGCTTGGGCGACAGCTTTTG
> Spacer3
CCGTGCTTCCAGTGATCGCCTTCTA
> Spacer4
ACGTCATACGCCGACCAATCATCAG
> Spacer5
TTTTCTGACCACTTGTGCGGGATTA
> Spacer6
CGTCGTCATTTCCGGCTTCAATTTC
> Spacer7
GAGGAGAGCGAGTACTCGGGGCTGC
> Spacer8
CGTGAAACCGCCCCCAGCCTCGCCG
> Spacer9
ACTCGGAATCCCATGTGCTGACAGC
> Spacer10
TCGACACCCGCTCTAGTTGACTTCC
> Spacer11
GTGAGCAACGGCGGCGGCAACCTGG
> Spacer12
ATATCTGCTGCCCGCCCGGGGAGAT
> Spacer13
GACCATCATTGCCATTCCCTCTCCC
> Spacer14
GGTGTGATGCGGATGGTCGGCTCGG
> Spacer15
CTTGAATAACGCGCAGTGAATTTCG
> Spacer16
CGAGTTCCCGTCAGCGTCGTAAATC
> Spacer17
GCGCCGGCCCGCGCGGATGACTCCG
> Spacer18
CATGGACCCGGGCGAGCTGCAGATG
> Spacer19
TAACTGGCTTGGCGCTGATCCTGGT
> Spacer20
TTGACCTCGCCAGGAGAGAAGATCA
> Spacer21
TCGATGTCGATGTCCCAATCGTCGA
> Spacer22
ACCGCAGACGGCACGATTGAGACAA
> Spacer23
AGCATCGCTGATGCGGTCCAGCTCG
> Spacer24
CCGCCTGCTGGGTGAGACGTGCTCG
> Spacer25
GATCAGCGACCACCGCACCCTGTCA
> Spacer26
CTTCAGCACCACCATCATCCGGCGC
> Spacer27
GGATTCGTGATCTCTTCCCGCGGAT
> Spacer28
TGCCCCGGCGTTTAGCGATCACAAC
> Spacer29
AAATACAGGCTCCACGACACGACCA
> Spacer30
GGTTGCCCCGCGCCCTTTTCCAGCC
> Spacer31
TCAGACAGGTTCGCGTCGATCAAGT
> Spacer32
GACCAAATAGGTATCGGCGTGTTCA
> Spacer33
GACATGACGGCGGTGCCGCACTTGA
> Spacer34
AAGTCACCTCGCCCACACCGTCGAA
> Spacer35
TCCGTACGCTCGAAACGCTTCCAAC
> Spacer36
CGAAATCCAGCACCACATCCGCAGC
> Spacer37
CGCGAACTCGTCCACAGTCCCCCTT
> Spacer38
CGTGGATGGCGGATGCGTTGTGCGC
> Spacer39
GACGATGGCCAGTAAATCGGCGTGG
> Spacer40
CGCCATCTGTGCCTCATACAGGTCC
> Spacer41
GGAGCTTTCCGGCTTCTATCAGGTA
> Spacer42
ATGGTGGGACATGGACGAGCGCGAC
> Spacer43
CGCAGAATCGCACCGGGTGCGGGAG
> Spacer44
GCACTGCAACCCGGAATTCTTGCAC
> Spacer45
ATGGCACGGCAGGCGTGGCTAGGGG
> Spacer46
GCGCCGTCGCCGTAAGTGCCCCACG
> Spacer47
AATTCGTTGACCACGAATTTTCAGA
> Spacer48
TTACCGCTGGCGCGCATCATTCATC
> Spacer49
CCATATCGGGGACGGCGACGCTGCG
> Spacer50
ACCACGCGTCGTGCCATCAGTCAGC
> Spacer51
CGGAGCCGTGCACATGCCGTGGCTC
> Spacer52
ACGACGTTAGGGCATGCAGCATGCC
> Spacer53
TGCTCTTGAGCAACGCCATCATCCG
> Spacer54
TGGGCAAGTTGGCGCTGGGGTCTGA
> Spacer55
CGAGGAACCGTCCCACCTGGGCCTG
> Spacer56
AATAACACTTTTTTTGAGCGTGGCG
> Spacer57
ACGGAAACGCAGCACCAGCCTGACA
> Spacer58
GCATCGATCATGAGAGTTGCGTTGA
> Spacer59
CGATTTTCGCTGTTGTGGTTCTCAT
> Spacer60
CACCAGCACCTCCCTTGACAATCCG
> Spacer61
CCTAAGGGTGCTGACTTCGCCTGTA
> Spacer62
GACGACGAGCAGCGGCATACAGAGC
> Spacer63
TTGCATCCACTCGTCGCCGACACGG
> Spacer64
TGGTAATTGCGTCACGGCGCGCCTG
> Spacer65
ACCATCCGACGCAGGCACCGAAGTC
> Spacer66
CACCACAGCCACGCTACTGCTCCAT
> Spacer67
ACACCGCCGATGACAGCTATGTCCG
> Spacer68
CGCGCGGTGTTTCGGCCGTGCCCGA
